# Supplementary material for: Improving Mechanical Performance of Self-Binding Fiberboards from Untreated Perennial Low-Input Crops by Variation of Particle Size
Source: Materials (Basel). 2024 Aug 10;17(16):3982. doi: 10.3390/ma17163982 (PMC11355808; doi:10.3390/ma17163982)
Supplement: Supplementary file 1 [file materials-17-03982-s001.zip]

Archive with 1 entries (1 files):
- materials-3116572-supplementary.pdf
